# Supplementary material for: Exploring Possible Links: Thigh Muscle Mass, Apolipoproteins, and Glucose Metabolism in Peripheral Artery Disease—Insights from a Pilot Sub-Study following Endovascular Treatment
Source: Metabolites. 2024 Mar 29;14(4):192. doi: 10.3390/metabo14040192 (PMC11052193; doi:10.3390/metabo14040192)
Supplement: Supplementary file 1 [file metabolites-14-00192-s001.zip]

Archive with 4 entries (4 files):
- Figure S1.TIF
- Figure S2.TIF
- Table S1.pdf
- Table S2.pdf
